# Supplementary material for: Complete Chloroplast Genome of Four Thai Native Dioscorea Species: Structural, Comparative and Phylogenetic Analyses
Source: Genes (Basel). 2023 Mar 12;14(3):703. doi: 10.3390/genes14030703 (PMC10048501; doi:10.3390/genes14030703)
Supplement: Supplementary file 1 [file genes-14-00703-s001.zip]

Archive with 2 entries (2 files):
- Supplementary File.xlsx
- Supplementary information.pdf
