# Supplementary material for: Complete Chloroplast Genome of Four Thai Native Dioscorea Species: Structural, Comparative and Phylogenetic Analyses
Source: Genes (Basel). 2023 Mar 12;14(3):703. doi: 10.3390/genes14030703 (PMC10048501; doi:10.3390/genes14030703)
Supplement: Supplementary file 1 [file genes-14-00703-s001.zip › Supplementary File.xlsx]

## Sheet: Supplementary table S1
Table S1 The GenBank accession numbers and the names of samples using in chloroplast genome analysis
References of genome mapping
Sample names	Accession numbers
Dioscorea abyssinica	NC_039834.1
D. alata	NC_039707.1
D. aspersa	NC_039807.1
D. baya	NC_039850.1
D. bulbifera	NC_039708.1
D. cayenensis	NC_039836.1
D. cayenensis subsp. rotundata	NC_024170.1
D. collettii	NC_037717.1
D. dumetorum	NC_039691.1
D. elephantipes	NC_009601.1
D. esculenta	NC_052854.1
D. futschauensis	NC_039808.1
D. hirtiflora	NC_039851.1
D. polystachya	NC_037716.1
D. praehensilis	NC_039837.1
D. preussii	NC_039852.1
D. quartiniana	NC_039853.1
D. sagittifolia	NC_039854.1
D. sansibarensis	NC_039838.1
D. schimperiana	NC_039855.1
D. togoensis	NC_039856.1
D. villosa	NC_034686.1
D. zingiberensis	NC_027090.1
Repeat analysis
Sample names	Accession numbers
Dioscorea brevipetiolata	OL638495
D. depauperata	OL638496
D. glabra	OL638497
D. pyrifolia	OL638498
Expansion and contraction of inverted repeat, Mutational hotspot identification and Gemome comparison
Sample names	Accession numbers
Dioscorea abyssinica	MG805602.1
D. baya	MG805603.1
D. brevipetiolata	OL638495
D. burkilliana	MG805605.1
D. cayennensis	MG805606.1
D. collettii	KY996495.1
D. depauperata	OL638496
D. dumetorum	MG805607.1
D. elephantipes	EF380353.1
D. esculenta	MT818507.1
D. glabra	OL638497
D. hirtiflora	MG805608.1
D. japonica	MT920319.1
D. nipponica	MT906795.1
D. persimilis	MN585218.1
D. polystachya	MT712160.1
D. praehensilis	MG805609.1
D. pyrifolia	OL638498
D. quinquelobata	MT936876.1
D. rotundata	KJ490011.1
D. sagittifolia	MG805612.1
D. schimperiana	MG805614.1
D. togoensis	MG805615.1
D. villosa	KY085893.1
D. zingiberensis	KP899622.1
Phylogenetic tree
Sample names	Accession numbers
Burmannia coelestis	NC_036660.1
B. cryptopetala	NC_036662.1
B. disticha	NC_036661.1
Croomia heterosepala	NC_039673.1
C. japonica	NC_039672.1
C. pauciflora	NC_039674.1
Dioscorea abyssinica	NC_039834.1
D. alata	NC_039707.1
D. aspersa	NC_039807.1
D. baya	NC_039850.1
D. brevipetiolata	OL638495
D. bulbifera	NC_039708.1
D. burkilliana	NC_039835.1
D. cayennensis	NC_039836.1
D. collettii	NC_037717.1
D. depauperata	OL638496
D. dumetorum	NC_039691.1
D. elephantipes	EF380353.1
D. esculenta	NC_052854.1
D. futschauensis	NC_039808.1
D. glabra	OL638497
D. hirtiflora	NC_039851.1
D. japonica	NC_057066.1
D. nipponica	NC_057065.1
D. persimilis	MN585218.1
D. polystachya	OM256444.1
D. praehensilis	NC_039837.1
D. preussii	NC_039852.1
D. pyrifolia	OL638498
D. quartiniana	NC_039853.1
D. quinquelobata	NC_057067.1
D. rotundata	NC_024170.1
D. sagittifolia	NC_039854.1
D. sansibarensis	NC_039838.1
D. schimperiana	NC_039855.1
D. togoensis	NC_039856.1
D. villosa	NC_034686.1
D. zingiberensis	NC_027090.1
Stemona japonica	NC_039675.1
S. mairei	NC_039676.1
S. sessilifolia	MW023922.2
S. tuberosa	NC_056376.1
Tacca chantrieri	KX171420.1
T. leontopetaloides	NC_036658.1
Trichopus zeylanicus subsp. travancoricus	MK674169.1

## Sheet: Supplementary table S2
Table S2 Gene information of four Dioscorea species choloplast genomes
Sample names	Dioscorea brevipetiolata	D. depauperata	D. glabra	D. pyrifolia
regions	genes	genes	genes	genes
LSC	psaA	psaA	psaA	psaA
	trnK-UUU	trnK-UUU	trnK-UUU	trnK-UUU
	matK	matK	matK	matK
	trnQ-UUG	trnQ-UUG	trnQ-UUG	trnQ-UUG
	psbK	psbK	psbK	psbK
	psbI	psbI	psbI	psbI
	trnS-GCU	trnS-GCU	trnS-GCU	trnS-GCU
	trnT-CGU	trnT-CGU	trnT-CGU	trnT-CGU
	trnR-UCU	trnR-UCU	trnR-UCU	trnR-UCU
	atpA	atpA	atpA	atpA
	atpF	atpF	atpF	atpF
	atpH	atpH	atpH	atpH
	atpI	atpI	atpI	atpI
	rps2	rps2	rps2	rps2
	rpoC2	rpoC2	rpoC2	rpoC2
	rpoC1	rpoC1	rpoC1	rpoC1
	rpoB	rpoB	rpoB	rpoB
	trnC-GCA	trnC-GCA	trnC-GCA	trnC-GCA
	petN	petN	petN	petN
	psbM	psbM	psbM	psbM
	trnD-GUC	trnD-GUC	trnD-GUC	trnD-GUC
	trnY-GUA	trnY-GUA	trnY-GUA	trnY-GUA
	trnE-UUC	trnE-UUC	trnE-UUC	trnE-UUC
	trnT-GGU	trnT-GGU	trnT-GGU	trnT-GGU
	psbD	psbD	psbD	psbD
	psbC	psbC	psbC	psbC
	trnS-UGA	trnS-UGA	trnS-UGA	trnS-UGA
	psbZ	psbZ	psbZ	psbZ
	trnG-GCC	trnG-GCC	trnG-GCC	trnG-GCC
	trnfM-CAU	trnfM-CAU	trnfM-CAU	trnfM-CAU
	rps14	rps14	rps14	rps14
	psaB	psaB	psaB	psaB
	psaA	psaA	psaA	psaA
	ycf3	ycf3	ycf3	ycf3
	trnS-GGA	trnS-GGA	trnS-GGA	trnS-GGA
	rps4	rps4	rps4	rps4
	trnT-UGU	trnT-UGU	trnT-UGU	trnT-UGU
	trnL-UAA	trnL-UAA	trnL-UAA	trnL-UAA
	trnF-GAA	trnF-GAA	trnF-GAA	trnF-GAA
	ndhJ	ndhJ	ndhJ	ndhJ
	ndhK	ndhK	ndhK	ndhK
	ndhC	ndhC	ndhC	ndhC
	trnV-UAC	trnV-UAC	trnV-UAC	trnV-UAC
	trnM-CAU	trnM-CAU	trnM-CAU	trnM-CAU
	atpE	atpE	atpE	atpE
	atpB	atpB	atpB	atpB
	rbcL	rbcL	rbcL	rbcL
	accD	accD	accD	accD
	psaI	psaI	psaI	psaI
	ycf4	ycf4	ycf4	ycf4
	cemA	cemA	cemA	cemA
	petA	petA	petA	petA
	psbJ	psbJ	psbJ	psbJ
	psbL	psbL	psbL	psbL
	psbF	psbF	psbF	psbF
	psbE	psbE	psbE	psbE
	petL	petL	petL	petL
	petG	petG	petG	petG
	trnW-CCA	trnW-CCA	trnW-CCA	trnW-CCA
	trnP-UGG	trnP-UGG	trnP-UGG	trnP-UGG
	psaJ	psaJ	psaJ	psaJ
	rpl33	rpl33	rpl33	rpl33
	rps18	rps18	rps18	rps18
	rpl20	rpl20	rpl20	rpl20
	rps12	rps12	rps12	rps12
	clpP	clpP	clpP	clpP
	psbB	psbB	psbB	psbB
	psbT	psbT	psbT	psbT
	psbN	psbN	psbN	psbN
	psbH	psbH	psbH	psbH
	petB	petB	petB	petB
	petD	petD	petD	petD
	rpoA	rpoA	rpoA	rpoA
	rps11	rps11	rps11	rps11
	rpl36	rpl36	rpl36	rpl36
	infA	infA	infA	infA
	rps8	rps8	rps8	rps8
	rpl14	rpl14	rpl14	rpl14
	rpl16	rpl16	rpl16	rpl16
	rps3	rps3	rps3	rps3
	rpl22	rpl22	rpl22	rpl22
	rps19	rps19	rps19	rps19
IR(A)	trnH-GUG	trnH-GUG	trnH-GUG	trnH-GUG
	rpl2	rpl2	rpl2	rpl2
	rpl23	rpl23	rpl23	rpl23
	trnI-CAU	trnI-CAU	trnI-CAU	trnI-CAU
	ycf2	ycf2	ycf2	ycf2
	ycf15	ycf15	ycf15	ycf15
	trnL-CAA	trnL-CAA	trnL-CAA	trnL-CAA
	ndhB	ndhB	ndhB	ndhB
	rps7	rps7	rps7	rps7
	trnV-GAC	trnV-GAC	trnV-GAC	trnV-GAC
	rrn16	rrn16	rrn16	rrn16
	trnI-GAU	trnI-GAU	trnI-GAU	trnI-GAU
	trnA-UGC	trnA-UGC	trnA-UGC	trnA-UGC
	rrn23	rrn23	rrn23	rrn23
	rrn4.5	rrn4.5	rrn4.5	rrn4.5
	rrn5	rrn5	rrn5	rrn5
	trnR-ACG	trnR-ACG	trnR-ACG	trnR-ACG
	trnN-GUU	trnN-GUU	trnN-GUU	trnN-GUU
SSC	ycf1	ycf1	ycf1	ycf1
	rps15	rps15	rps15	rps15
	ndhH	ndhH	ndhH	ndhH
	ndhA	ndhA	ndhA	ndhA
	ndhI	ndhI	ndhI	ndhI
	ndhG	ndhG	ndhG	ndhG
	ndhE	ndhE	ndhE	ndhE
	psaC	psaC	psaC	psaC
	ndhD	ndhD	ndhD	ndhD
	ccsA	ccsA	ccsA	ccsA
	trnL-UAG	trnL-UAG	trnL-UAG	trnL-UAG
	rpl32	rpl32	rpl32	rpl32
	ndhF	ndhF	ndhF	ndhF
IR(B)	trnN-GUU	trnN-GUU	trnN-GUU	trnN-GUU
	trnR-ACG	trnR-ACG	trnR-ACG	trnR-ACG
	rrn5	rrn5	rrn5	rrn5
	rrn4.5	rrn4.5	rrn4.5	rrn4.5
	rrn23	rrn23	rrn23	rrn23
	trnA-UGC	trnA-UGC	trnA-UGC	trnA-UGC
	trnI-GAU	trnI-GAU	trnI-GAU	trnI-GAU
	rrn16	rrn16	rrn16	rrn16
	trnV-GAC	trnV-GAC	trnV-GAC	trnV-GAC
	rps7	rps7	rps7	rps7
	ndhB	ndhB	ndhB	ndhB
	trnL-CAA	trnL-CAA	trnL-CAA	trnL-CAA
	ycf15	ycf15	ycf15	ycf15
	ycf2	ycf2	ycf2	ycf2
	trnI-CAU	trnI-CAU	trnI-CAU	trnI-CAU
	rpl23	rpl23	rpl23	rpl23
	rpl2	rpl2	rpl2	rpl2
	trnH-GUG	trnH-GUG	trnH-GUG	trnH-GUG

## Sheet: Supplementary table S3
Table S3 Genes with introns in chloroplast genomes of four Dioscorea species
D. brevipetiolata
regions	genes	exon (I)	Intron (I)	exon (II)	intron (II)	exon (III)
LSC	trnK-UUU	35	2585	37
LSC	trnT-CGU	34	754	45
LSC	atpF	410	987	148
LSC	rpoC1	1623	747	432
LSC	ycf3	159	744	230	719	124
LSC	trnL-UAA	35	549	50
LSC	trnV-UAC	37	588	39
LSC	clpP	252	619	292	726	71
LSC	petB	6	782	642
LSC	petD	6	728	522
LSC	rpl16	402	1013	9
IR	rpl2	431	664	391
IR	ndhB	756	705	777
IR	rps12	232	538	26
IR	trnI-GAU	42	942	35
IR	trnA-UGC	38	792	35
SSC	ndhA	552	1079	540
D. depauperata
regions	genes	exon (I)	Intron (I)	exon (II)	intron (II)	exon (III)
LSC	trnK-UUU	35	2586	37
LSC	trnT-CGU	34	754	45
LSC	atpF	410	1001	148
LSC	rpoC1	1623	738	432
LSC	ycf3	159	742	230	715	124
LSC	trnL-UAA	35	545	50
LSC	trnV-UAC	37	586	39
LSC	clpP	252	619	292	744	71
LSC	petB	6	738	642
LSC	petD	6	729	522
LSC	rpl16	402	1014	9
IR	rpl2	431	664	391
IR	ndhB	756	705	777
IR	rps12	232	538	26
IR	trnI-GAU	42	942	35
IR	trnA-UGC	38	792	35
SSC	ndhA	552	1074	540
D. glabra
regions	genes	exon (I)	Intron (I)	exon (II)	intron (II)	exon (III)
LSC	trnK-UUU	35	2604	37
LSC	trnT-CGU	34	754	45
LSC	atpF	410	1001	148
LSC	rpoC1	1623	738	432
LSC	ycf3	159	742	230	715	124
LSC	trnL-UAA	35	545	50
LSC	trnV-UAC	37	586	39
LSC	clpP	252	619	292	744	71
LSC	petB	6	783	642
LSC	petD	6	729	522
LSC	rpl16	402	1014	9
IR	rpl2	431	664	391
IR	ndhB	756	705	777
IR	rps12	232	538	26
IR	trnI-GAU	42	942	35
IR	trnA-UGC	38	792	35
SSC	ndhA	552	1074	540
D. pyrifolia
regions	genes	exon (I)	Intron (I)	exon (II)	intron (II)	exon (III)
LSC	trnK-UUU	35	2577	37
LSC	trnT-CGU	34	761	45
LSC	atpF	410	985	148
LSC	rpoC1	1623	738	432
LSC	ycf3	159	742	230	715	124
LSC	trnL-UAA	35	545	50
LSC	trnV-UAC	37	586	39
LSC	clpP	252	622	292	745	71
LSC	petB	6	774	642
LSC	petD	6	727	522
LSC	rpl16	402	1018	9
IR	rpl2	431	664	391
IR	ndhB	756	705	777
IR	rps12	232	538	26
IR	trnI-GAU	42	942	35
IR	trnA-UGC	38	792	35
SSC	ndhA	552	1076	540

## Sheet: Supplementary table S4
Table S4 Repeat analysis of the four Dioscorea species chloroplast genomes
	Type of repeats				Length of repeats
Sample names	Palindromic	Forward	Reverse		30-40	41-50	51-60
Dioscorea brevipetiolata	14	11	0		19	6	0
D. depauperata	11	10	0		16	5	0
D. glabra	11	10	1		17	5	0
D. pyrifolia	13	9	0		16	5	1

## Sheet: Supplementary table S5
Table S5 Simple sequence repeats in four Dioscorea species chloroplast genomes
	Type of SSRs repeat in chloroplast genomes				Type of SSRs motifs in chloroplast genomes
Sample names	mononucleotide	binucleotide	trinucleotide		A	T	TA	ATA	TAT
Dioscorea brevipetiolata	38	2	2		17	21	2	1	1
D. depauperata	35	1	2		19	16	1	1	1
D. glabra	35	1	2		19	16	1	1	1
D. pyrifolia	36	1	2		16	20	1	1	1

## Sheet: Supplementary table S6
Table S6 The nucleotide diversity values of 25 Dioscorea species
Window	Midpoint	Pi	Theta	S
1-3933	3433	0.01003	0.0143	54
3434-4463	3933	0.01233	0.01615	61
3934-5036	4463	0.01825	0.02463	93
4464-5536	5036	0.02465	0.03337	126
5037-6036	5536	0.02112	0.02595	98
5537-6668	6036	0.01669	0.01907	72
6037-7198	6668	0.01956	0.02436	92
6669-9790	7198	0.02371	0.03046	115
7199-10357	9790	0.02343	0.02966	112
9791-11004	10357	0.0214	0.02887	109
10358-11609	11004	0.02672	0.03443	130
11005-12722	11609	0.02985	0.03602	136
11610-13245	12722	0.02537	0.03284	124
12723-13797	13245	0.02109	0.02675	101
13246-14302	13797	0.01889	0.02331	88
13798-14802	14302	0.01257	0.01721	65
14303-15302	14802	0.0107	0.0151	57
14803-15815	15302	0.01276	0.01721	65
15303-16518	15815	0.0166	0.02145	81
15816-17053	16518	0.01802	0.02331	88
16519-17878	17053	0.01461	0.01907	72
17054-18470	17878	0.01922	0.02304	87
17879-19000	18470	0.02251	0.02834	107
18471-19500	19000	0.01344	0.01933	73
19001-20034	19500	0.01133	0.01695	64
19501-20535	20034	0.01384	0.02039	77
20035-21076	20535	0.02101	0.02913	110
20536-21576	21076	0.01839	0.02595	98
21077-22091	21576	0.01194	0.01721	65
21577-22597	22091	0.01631	0.02145	81
22092-23097	22597	0.01651	0.02225	84
22598-23600	23097	0.01655	0.02278	86
23098-24100	23600	0.01327	0.01827	69
23601-24600	24100	0.008	0.01298	49
24101-25126	24600	0.0104	0.01536	58
24601-25650	25126	0.01265	0.01801	68
25127-26150	25650	0.01116	0.01589	60
25651-26650	26150	0.00846	0.01165	44
26151-27190	26650	0.00906	0.01298	49
26651-27731	27190	0.01428	0.01748	66
27191-28231	27731	0.01101	0.01298	49
27732-28731	28231	0.00761	0.01006	38
28232-29231	28731	0.00856	0.01165	44
28732-29731	29231	0.01084	0.01377	52
29232-30231	29731	0.01076	0.01404	53
29732-30732	30231	0.00911	0.01271	48
30232-31235	30732	0.00947	0.01192	45
30733-31940	31235	0.0144	0.01986	75
31236-32636	31940	0.02586	0.03204	121
31941-33245	32636	0.0314	0.04052	153
32637-33937	33245	0.02325	0.03284	124
33246-34548	33937	0.02002	0.0241	91
33938-35196	34548	0.01949	0.02489	94
34549-35807	35196	0.02081	0.02913	110
35197-36412	35807	0.0234	0.03204	121
35808-37074	36412	0.01769	0.02436	92
36413-37726	37074	0.02121	0.02887	109
37075-38714	37726	0.02587	0.03496	132
37727-39331	38714	0.01984	0.02463	93
38715-39831	39331	0.01179	0.01404	53
39332-40331	39831	0.00647	0.00874	33
39832-40831	40331	0.0077	0.00847	32
40332-41331	40831	0.00969	0.01165	44
40832-41906	41331	0.01151	0.01695	64
41332-42434	41906	0.01488	0.02066	78
41907-43156	42434	0.01528	0.02066	78
42435-43685	43156	0.01157	0.01615	61
43157-44185	43685	0.00829	0.01139	43
43686-44685	44185	0.00715	0.01112	42
44186-45185	44685	0.0071	0.01059	40
44686-45685	45185	0.00755	0.01086	41
45186-46185	45685	0.00603	0.00795	30
45686-46685	46185	0.0068	0.00874	33
46186-47185	46685	0.00949	0.01298	49
46686-47685	47185	0.00907	0.01271	48
47186-48190	47685	0.00867	0.01245	47
47686-48883	48190	0.0125	0.01695	64
48191-49429	48883	0.01485	0.02066	78
48884-49949	49429	0.01363	0.01854	70
49431-50453	49949	0.01333	0.01827	69
49950-50992	50453	0.01481	0.02119	80
50454-51598	50992	0.01884	0.02357	89
50993-52098	51598	0.0154	0.0188	71
51599-52693	52098	0.01007	0.01404	53
52099-53398	52693	0.01877	0.02516	95
52694-54064	53398	0.02443	0.03019	114
53399-54631	54064	0.01899	0.02251	85
54065-55374	54631	0.01849	0.0241	91
54634-55957	55374	0.01748	0.02225	84
55375-56457	55957	0.01239	0.01721	65
55958-56957	56457	0.00848	0.01245	47
56458-57695	56957	0.01308	0.01721	65
56958-58266	57695	0.01757	0.02675	101
57696-58773	58266	0.01578	0.02225	84
58267-59300	58773	0.01853	0.02119	80
58774-59800	59300	0.01652	0.02119	80
59301-60300	59800	0.00934	0.01404	53
59801-60800	60300	0.00675	0.00953	36
60301-61467	60800	0.01239	0.01563	59
60801-61979	61467	0.01839	0.02172	82
61468-62479	61979	0.01491	0.01748	66
61980-62979	62479	0.00915	0.01139	43
62480-63518	62979	0.01194	0.01377	52
62980-64209	63518	0.01991	0.02489	94
63519-64727	64209	0.01896	0.02516	95
64210-65227	64727	0.01183	0.01536	58
64728-66061	65227	0.011	0.01351	51
65228-66902	66061	0.01171	0.01377	52
66062-67422	66902	0.01048	0.01351	51
66903-68261	67422	0.01487	0.02145	81
67423-68780	68261	0.0166	0.02331	88
68262-69376	68780	0.01203	0.01536	58
68781-69890	69376	0.01119	0.01351	51
69377-70390	69890	0.01086	0.0143	54
69891-71145	70390	0.02004	0.02542	96
70391-71699	71145	0.02325	0.02728	103
71146-72206	71699	0.01044	0.01298	49
71700-73651	72206	0.00939	0.01298	49
72207-74178	73651	0.01555	0.01986	75
73652-74820	74178	0.02026	0.02542	96
74179-75372	74820	0.02313	0.0294	111
74821-75892	75372	0.01626	0.02357	89
75373-76432	75892	0.01137	0.0188	71
75893-76937	76432	0.01449	0.02092	79
76433-77470	76937	0.01595	0.02119	80
76938-77995	77470	0.01123	0.0151	57
77471-78641	77995	0.0118	0.01563	59
77996-79202	78641	0.01656	0.02145	81
78642-79742	79202	0.01466	0.0188	71
79203-80400	79742	0.01271	0.01563	59
79743-80905	80400	0.00991	0.01298	49
80401-81405	80905	0.00782	0.01165	44
80906-81905	81405	0.00898	0.01245	47
81406-82468	81905	0.01089	0.0143	54
81906-83002	82468	0.01394	0.01695	64
82476-83613	83002	0.01673	0.01986	75
83003-84116	83613	0.01366	0.01642	62
83614-84630	84116	0.01029	0.01324	50
84117-85179	84630	0.01571	0.0188	71
84631-85724	85179	0.0142	0.01695	64
85180-86257	85724	0.01105	0.0151	57
85725-86757	86257	0.01363	0.01748	66
86258-87261	86757	0.01481	0.01933	73
86758-87798	87261	0.01583	0.02013	76
87262-88415	87798	0.0135	0.01721	65
87799-88926	88415	0.01133	0.01642	62
88416-89440	88926	0.01211	0.01642	62
88927-89944	89440	0.01408	0.01801	68
89441-90512	89944	0.01768	0.02384	90
89945-91081	90512	0.02153	0.0286	108
90513-91601	91081	0.01804	0.02384	90
91093-92112	91601	0.01355	0.01801	68
91602-92716	92112	0.01616	0.02278	86
92113-93259	92716	0.01221	0.01748	66
92717-93767	93259	0.00413	0.00503	19
93260-94267	93767	0.0019	0.00318	12
93768-94767	94267	0.00174	0.00265	10
94268-95267	94767	0.0017	0.00185	7
94768-95776	95267	0.00175	0.00265	10
95268-96276	95776	0.00189	0.00265	10
95777-96776	96276	0.00247	0.00291	11
96277-97288	96776	0.00264	0.00371	14
96777-97788	97288	0.00135	0.00291	11
97289-98351	97788	0.00154	0.00265	10
97789-98851	98351	0.00295	0.00318	12
98352-99362	98851	0.00329	0.00397	15
98852-99862	99362	0.00297	0.00477	18
99363-100362	99862	0.00229	0.00397	15
99863-100862	100362	0.00096	0.00185	7
100363-101368	100862	0.0011	0.00185	7
100863-101874	101368	0.0026	0.00344	13
101369-102390	101874	0.00328	0.0045	17
101875-102890	102390	0.00377	0.00503	19
102391-103394	102890	0.00295	0.00397	15
102891-103894	103394	0.00124	0.00212	8
103395-104394	103894	0.00044	0.00079	3
103895-104918	104394	0.0007	0.00132	5
104395-105418	104918	0.00116	0.00238	9
104919-106029	105418	0.00212	0.00344	13
105419-106529	106029	0.00182	0.00291	11
106030-107037	106529	0.0008	0.00132	5
106530-107537	107037	0.00115	0.00159	6
107038-108080	107537	0.00127	0.00238	9
107538-108648	108080	0.00194	0.00291	11
108081-109372	108648	0.00285	0.00503	19
108649-109874	109372	0.00279	0.00477	18
109373-110374	109874	0.00121	0.00132	5
109875-110874	110374	0.00038	0.00026	1
110375-111374	110874	0.00395	0.00424	16
110875-111880	111374	0.00424	0.0053	20
111375-112380	111880	0.00229	0.00318	12
111881-112881	112380	0.00223	0.00238	9
112381-113392	112881	0.00183	0.00238	9
112882-113892	113392	0.00159	0.00212	8
113393-114392	113892	0.00078	0.00159	6
113893-114892	114392	0.0004	0.00132	5
114393-115398	114892	8e-05	0.00026	1
114893-115899	115398	0.0003	0.00053	2
115399-116399	115899	0.0005	0.00053	2
115900-116906	116399	0.00389	0.0045	17
116400-117479	116906	0.0053	0.00636	24
116907-118020	117479	0.00395	0.0045	17
117480-118585	118020	0.01137	0.01351	51
118021-119097	118585	0.02743	0.03178	120
118586-119603	119097	0.0339	0.04025	152
119098-120121	119603	0.02928	0.03734	141
119604-120621	120121	0.02226	0.03072	116
120122-121130	120621	0.01483	0.02172	82
120622-121648	121130	0.01819	0.02463	93
121131-122205	121648	0.02596	0.03231	122
121649-122714	122205	0.02396	0.03046	115
122206-123226	122714	0.02091	0.02807	106
122715-123747	123226	0.01754	0.02278	86
123227-124452	123747	0.01669	0.02066	78
123748-124965	124452	0.01708	0.02119	80
124453-125465	124965	0.01208	0.01668	63
124966-125971	125465	0.01014	0.0151	57
125466-126472	125971	0.01241	0.01748	66
125972-127058	126472	0.0169	0.02092	79
126473-127608	127058	0.01611	0.0196	74
127059-128112	127608	0.01386	0.01589	60
127609-128614	128112	0.01216	0.01483	56
128113-129164	128614	0.01147	0.01642	62
128615-129668	129164	0.01459	0.01933	73
129165-130313	129668	0.01618	0.0196	74
129669-130850	130313	0.01224	0.01563	59
130314-131350	130850	0.013	0.01695	64
130851-131850	131350	0.0144	0.01695	64
131351-132350	131850	0.01191	0.0151	57
131851-132875	132350	0.0198	0.02225	84
132351-133387	132875	0.02394	0.02595	98
132876-133935	133387	0.01827	0.02357	89
133388-134701	133935	0.02582	0.03655	138
133936-135322	134701	0.03525	0.04582	173
134702-136430	135322	0.0328	0.03655	138
135323-136930	136430	0.02114	0.02357	89
136431-137430	136930	0.00913	0.01298	49
136931-137985	137430	0.01636	0.02331	88
137431-138899	137985	0.02943	0.03602	136
137986-139441	138899	0.01878	0.02013	76
138900-140032	139441	0.00407	0.00424	16
139442-140554	140032	0.00345	0.0053	20
140033-141054	140554	0.00176	0.00318	12
140555-141555	141054	0.0005	0.00053	2
141055-142056	141555	0.00022	0.00026	1
141556-142561	142056	8e-05	0.00026	1
142057-143061	142561	0.00032	0.00106	4
142562-143594	143061	0.00078	0.00159	6
143062-144105	143594	0.00139	0.00212	8
143595-144606	144105	0.00183	0.00238	9
144106-145106	144606	0.00231	0.00265	10
144607-145612	145106	0.00221	0.00291	11
145107-146112	145612	0.00452	0.00556	21
145613-146612	146112	0.00403	0.0045	17
146113-147112	146612	0.00038	0.00026	1
146613-147612	147112	0.00079	0.00106	4
147113-148555	147612	0.00165	0.00212	8
147613-149055	148555	0.00213	0.00265	10
148556-149598	149055	0.00209	0.00318	12
149056-150098	149598	0.00127	0.00238	9
149599-150606	150098	0.001	0.00132	5
150099-151106	150606	0.00108	0.00159	6
150607-151716	151106	0.00182	0.00291	11
151107-152216	151716	0.00184	0.00318	12
151717-152722	152216	0.00124	0.00265	10
152217-153222	152722	0.0007	0.00132	5
152723-153722	153222	0.00036	0.00053	2
153223-154226	153722	0.0016	0.00265	10
153723-154726	154226	0.00349	0.00477	18
154227-155242	154726	0.00341	0.0045	17
154727-155748	155242	0.00282	0.00397	15
155243-156254	155748	0.0026	0.00344	13
155749-156754	156254	0.0013	0.00185	7
156255-157254	156754	0.00118	0.00212	8
156755-157754	157254	0.00201	0.00371	14
157255-158297	157754	0.00295	0.0045	17
157755-158797	158297	0.00301	0.00371	14
158298-159298	158797	0.00239	0.00265	10
158798-159798	159298	0.00146	0.00238	9
159299-160310	159798	0.00135	0.00291	11
159799-160810	160310	0.00264	0.00371	14
160311-161310	160810	0.00205	0.00265	10
160811-161819	161310	0.00189	0.00265	10
161311-162319	161819	0.00209	0.00265	10
161820-162819	162319	0.00185	0.00212	8
162320-163319	162819	0.00197	0.00318	12
162820-164023	163319	0.00192	0.00371	14
163320-164458	163862	0.00296	0.0043	11
